# Supplementary material for: Controlled Human Infection of Healthy Adults With Lyophilized Neisseria lactamica Induces Asymptomatic, Immunogenic Nasopharyngeal Carriage in the United Kingdom and Mali
Source: Open Forum Infect Dis. 2026 Jan 7;13(1):ofaf809. doi: 10.1093/ofid/ofaf809 (PMC12822493; doi:10.1093/ofid/ofaf809)
Supplement: ofaf809_Supplementary_Data [file ofaf809_supplementary_data.zip]

Archive with 3 entries (3 files):
- ofaf809_Supplementary_Data.docx
- Lac5 (UK study) Protocol v3.0 clean.pdf
- LacE1 (Mali study) Protocol v5.0 Clean_English.pdf
